# Supplementary material for: PPARγ alleviates preeclampsia development by regulating lipid metabolism and ferroptosis
Source: Commun Biol. 2024 Apr 9;7:429. doi: 10.1038/s42003-024-06063-2 (PMC11004023; doi:10.1038/s42003-024-06063-2)
Supplement: Supplementary file 3 — Supplementary Data 1 [file 42003_2024_6063_MOESM3_ESM.xlsx]

## Sheet: fig 1
Fig 1a													Fig 1b
LDL			TG			HDL			T-CHO				MDA			GSH			8-OHdG			Fe(Ⅱ)
Normal	PE		Normal	PE		Normal	PE		Normal	PE			Normal	PE		Normal	PE		Normal	PE		Normal	PE
2.84922	5.02365		1.61481	3.12455		0.977686	0.619008		4.01034	7.27601			5.2288	9.8082		9.4657	5.6909		4.6515	8.7842		18.3978	44.0552
1.85983	5.52946		1.78993	3.42687		1.31033	0.906818		2.45895	7.93535			4.3238	6.097		7.7544	4.4332		3.8824	10.7224		16.5016	34.2029
2.9615	4.82021		1.80284	4.19372		1.54752	0.569835		4.42533	6.85713			4.1019	7.9042		5.7397	4.611		4.5891	10.643		15.3396	40.2605
3.26276	5.24042		2.09225	3.30705		1.09339	0.691322		5.06528	7.67549			2.6246	7.1596		8.0382	5.7425		5.922	6.1929		13.3507	31.8518
1.78868	5.59616		1.50974	3.93749		1.92355	0.919835		2.23012	8.08273			6.7729	9.0236		6.972	7.788		4.3054	6.6427		21.113	38.4647
1.94543	4.67903		1.18899	2.89044		1.44339	0.883678		3.06787	6.76017			3.8794	7.4647		6.9344	5.3407		4.7727	7.8236		15.0371	35.093
3.41617	6.13643		1.99639	3.27755		1.25826	0.481612		4.85584	9.16482			6.8392	5.8446		10.9503	5.9817		3.732	11.3178		20.4679	34.0516
2.40566	5.14149		1.85814	3.37157		1.73988	0.514876		2.99806	7.81899			6.1571	9.6148		11.179	8.3963		5.615	6.8847		21.4237	40.7093
2.12218	4.81132		1.11894	2.99367		0.973347	0.93719		2.92049	6.98512			7.243	8.0166		13.296	5.8314		4.7016	8.2059		22.7057	37.4253
2.90369	5.27822		1.64062	3.57618		1.54029	0.475826		4.06851	8.26502			4.794	7.7415		8.6704	6.6245		3.6951	5.8023		17.2488	33.1575
2.75472	6.40768		1.56504	3.81951		1.42603	0.840289		3.90174	9.38977			5.7519	8.7448		10.4898	5.99		5.2563	9.7342		18.9254	41.871
2.54351	4.97585		1.26457	4.69881		1.31612	1.37686		3.23464	6.74466			6.8473	6.6335		12.5903	4.094		4.0417	8.4012		20.9189	33.1036
2.9526	6.21314		1.67564	3.74762		1.57355	0.363017		4.14608	9.63412			3.7257	7.1367		6.603	5.3192		5.2989	6.9906		15.3129	32.8833
2.65356	5.13259		1.34752	3.8232		2.17231	0.491735		3.42081	7.84614			5.4592	4.9066		10.0245	3.5118		3.4433	8.8492		16.9793	27.7934
3.95755	4.33108		1.53186	2.91809		1.50847	0.315289		5.76728	6.82223			5.0627	8.7465		4.7316	5.9913		3.7564	9.7362		16.5021	41.8795
3.48732	5.60061		2.00008	4.55134		1.97128	0.380372		4.86748	8.33095			3.7137	5.897		12.3879	2.6942		6.1088	9.6649		16.2417	32.2109
3.21051	5.36049		1.8268	2.9568		1.37686	0.33843		4.47963	8.45894			4.7928	9.3463		8.4942	5.4126		6.8166	8.3882		19.6988	42.0045
2.648	5.38717		1.35674	4.06468		1.90331	0.879339		3.44408	7.95862			5.7306	6.9962		10.4294	6.2053		4.7356	8.5891		19.3072	34.5546
2.95483	5.00697		1.9245	3.07847		1.50992	0.934298		4.69683	7.17129			3.6913	8.3401		6.4766	6.7148		6.1822	7.1521		16.2773	37.0114
3.39727	5.76958		1.9669	3.3052		1.89752	0.496074		4.78991	8.83515			2.9372	7.4935		7.0854	4.8314		7.0081	9.0128		15.3743	36.7673
Fig 1b Correction
MDA(nmol/mg)	MAP(mmHg)		GSH(mg/g)	MAP(mmHg)		8-OHdG(ng/ml)	MAP(mmHg)		Fe(II)(μmol/g)	MAP(mmHg)
5.2288	125		9.4657	125		4.6515	125		18.3978	125
4.3238	122		7.7544	122		3.8824	122		16.5016	122
4.1019	128		5.7397	128		4.5891	128		15.3396	128
2.6246	118		8.0382	118		4.7356	118		15.3743	118
6.7729	131		6.972	131		4.3054	131		20.4679	131
5.4592	124		6.9344	124		4.7727	124		15.0371	124
6.8392	135		10.9503	135		5.2989	135		21.113	135
6.1571	127		11.179	127		5.615	127		17.2488	127
3.6913	122		13.296	122		4.7016	122		20.9189	122
4.794	135		8.6704	135		3.6951	135		16.5021	135
5.7519	120		10.4898	120		5.2563	120		16.2773	120
2.9372	113		12.5903	113		4.0417	113		13.3507	113
3.7257	117		6.603	117		3.732	117		19.6988	117
3.8794	118		10.0245	118		3.4433	118		16.9793	118
5.0627	132		4.7316	132		3.7564	132		15.3129	132
3.7137	125		12.3879	125		6.1088	125		16.2417	125
4.7928	134		8.4942	134		6.8166	134		21.4237	134
5.7306	131		10.4294	131		5.922	131		19.3072	131
7.243	131		6.4766	131		6.1822	131		18.9254	131
6.8473	137		7.0854	137		7.0081	137		22.7057	137
7.4647	170		5.6909	170		8.7842	170		41.871	170
6.097	165		4.4332	165		8.3882	165		34.2029	165
9.0236	180		4.611	180		9.6649	180		40.2605	180
7.1596	162		5.7425	162		6.1929	162		32.2109	162
4.9066	148		7.788	148		6.6427	148		27.7934	148
9.8082	229		2.6942	229		11.3178	229		44.0552	229
6.9962	172		5.9817	172		7.8236	172		40.7093	172
5.897	153		8.3963	153		6.8847	153		34.0516	153
8.0166	170		5.8314	170		8.2059	170		41.8795	170
7.7415	162		6.6245	162		5.8023	162		33.1575	162
8.7448	160		5.99	160		9.7342	160		35.093	160
6.6335	158		5.3407	158		8.4012	158		33.1036	158
7.1367	166		5.3192	166		6.9906	166		32.8833	166
7.9042	172		5.4126	172		8.8492	172		38.4647	172
8.7465	152		5.9913	152		9.7362	152		31.8518	152
9.3463	200		4.094	200		10.643	200		37.4253	200
9.6148	220		3.5118	220		10.7224	220		42.0045	220
5.8446	159		6.2053	159		8.5891	159		34.5546	159
8.3401	177		6.7148	177		7.1521	177		37.0114	177
7.4935	170		4.8314	170		9.0128	170		36.7673	170
Fig 1c
Normal	PE
5.57	17.39
5.11	17.84
5.27	17.24
5.76	18.01
5.58	17.93
Fig 1d													Fig 1e
	Normal					PE								Normal					PE
GPX4	0.39	0.43	0.35	0.41	0.39	0.06	0.07	0.1	0.08	0.08			SREBP1	0.17	0.19	0.19	0.18	0.2	0.46	0.39	0.45	0.47	0.41
SLC7A11	0.35	0.4	0.38	0.43	0.43	0.18	0.16	0.17	0.18	0.19			FASN	0.18	0.18	0.18	0.17	0.19	0.36	0.42	0.4	0.39	0.42
FPN1	0.43	0.4	0.38	0.43	0.41	0.12	0.13	0.14	0.16	0.18			ACC1	0.18	0.18	0.16	0.17	0.17	0.38	0.36	0.44	0.42	0.45
FTH1	0.33	0.34	0.37	0.36	0.38	0.13	0.13	0.14	0.14	0.17			SCD1	0.23	0.26	0.24	0.23	0.32	0.55	0.51	0.52	0.59	0.57
TFR1	0.29	0.28	0.31	0.31	0.34	0.09	0.11	0.1	0.09	0.07
TFR2	0.43	0.42	0.44	0.43	0.45	0.17	0.13	0.18	0.19	0.22
Fig 1f	Normal					PE							Fig 1g	Normal					PE
PPARγ	0.46	0.53	0.52	0.56	0.56	0.1	0.1	0.11	0.11	0.1			PPARγ	0.1346	0.1543	0.2514	0.2447	0.2517	0.1074	0.0937	0.1116	0.1069	0.1045
Nrf2	0.37	0.48	0.48	0.51	0.49	0.06	0.07	0.07	0.07	0.07			Nrf2	0.2696	0.2651	0.2533	0.2482	0.2511	0.0914	0.0858	0.0929	0.095	0.1001

## Sheet: fig 2
Fig 2a
NC	si-PPARγ			Control	Rosiglitazone 0.25μM	Rosiglitazone 0.5μM	Rosiglitazone 1μM
0.3	0.13			0.19	0.2	0.27	0.36
0.29	0.12			0.19	0.21	0.26	0.31
0.35	0.13			0.2	0.22	0.3	0.37
0.29	0.16			0.2	0.23	0.28	0.33
0.33	0.11			0.18	0.22	0.27	0.42
Fig 2b
	NC	Hypoxia	Hyp+rosiglitazone	Hyp+si-PPARγ			NC	Hypoxia	Hyp+rosiglitazone	Hyp+si-PPARγ
Nuclear	0.18	0.32	0.48	0.13		Cytoplasmic	0.24	0.12	0.04	0.13
	0.21	0.36	0.51	0.16			0.23	0.1	0.04	0.12
	0.16	0.29	0.44	0.11			0.28	0.14	0.06	0.15
Fig 2c
	NC	Hypoxia	Hyp+rosiglitazone	Hyp+si-PPARγ			NC	Hypoxia	Hyp+rosiglitazone	Hyp+si-PPARγ			NC	Hypoxia	Hyp+rosiglitazone	Hyp+si-PPARγ			NC	Hypoxia	Hyp+rosiglitazone	Hyp+si-PPARγ
MDA	11.5502	18.7502	13.7699	21.3782		GSH	3.11948	1.624	2.25445	0.860119		8-OHdG	6.51012	11.6896	8.53975	16.0286		Fe(II)	2.80813	4.78029	3.42966	5.82843
	14.2235	17.6479	14.4893	21.4005			3.88666	1.7763	1.99792	0.986416			6.84008	12.5967	9.08376	13.9259			2.65854	4.42711	3.11352	6.31566
	12.3354	16.9253	11.3132	20.0165			3.14009	1.23634	2.17151	0.759637			7.00774	13.247	10.6693	15.4126			2.91395	5.05907	3.4978	6.27159
	11.3615	18.7299	15.9457	21.6716			3.50588	1.25344	1.79651	0.713034			7.52731	11.379	8.47544	14.9062			2.48651	4.52867	2.76023	6.55237
	10.8579	18.063	14.1436	20.8481			3.26558	1.31792	2.21064	0.924208			8.03065	12.7265	8.12537	15.7801			3.01319	5.14591	3.22121	6.02596
Fig 2d
	NC	Hypoxia	Hyp+rosiglitazone	Hyp+si-PPARγ
ROS	0.06	2.88	0.46	11.57
	0.06	2.98	0.47	12.42
	0.06	2.55	0.47	11.19
	0.07	2.62	0.43	11.57
	0.06	2.61	0.48	12.15
Fig 2f
	NC	Hypoxia	Hyp+rosiglitazone	Hyp+si-PPARγ
	0.48	0.11	0.32	0.04
	0.46	0.1	0.3	0.05
	0.51	0.1	0.34	0.06
Fig 2g
	NC			Hypoxia			Hyp+rosiglitazone			Hyp+si-PPARγ
SREBP1	0.13	0.11	0.14	0.4	0.38	0.42	0.24	0.23	0.26	0.53	0.54	0.51
FASN	0.14	0.12	0.15	0.37	0.35	0.39	0.29	0.27	0.3	0.52	0.5	0.54
ACC1	0.17	0.15	0.19	0.5	0.47	0.52	0.3	0.28	0.31	0.62	0.63	0.6
SCD1	0.14	0.12	0.16	0.41	0.39	0.43	0.27	0.25	0.29	0.54	0.55	0.52

## Sheet: fig 3
Fig 3a
NC	Hypoxia	Hypoxia+rosiglitazone	Hypoxia+ ferr1	Hypoxia+ erastin	Hypoxia+rosiglitazone + erastin
1.5587	1.0044	1.1488	1.2173	0.8569	0.9984
1.2886	0.9273	1.2519	1.1393	0.8054	1.0698
1.2617	0.9003	1.2623	1.1638	0.7871	1.0741
1.4348	1.0922	1.1579	1.2506	0.8341	1.1014
1.3009	0.9488	1.3191	1.2027	0.8254	1.0354
Fig 3b
migration	NC					Hypoxia					Hypoxia+rosiglitazone					Hypoxia+ ferr1					Hypoxia+ erastin					Hypoxia+rosiglitazone + erastin
0h	1064	1066.66	1074.67	1128	1037.33	1122.67	969.29	992	1146.78	1146.92	1042.61	1046.59	1154.72	1096	990.86	1021.71	1024	1100	1094.66	1001.33	928	1029.24	951.85	949.98	952	970.95	1053.49	986.27	1008	952
48h	218.6	226.67	266.7	234.31	165.36	765.27	824	767.62	736	757.72	504	534.79	561.58	469.71	469.63	410	486.94	376	490.49	574.83	695.33	646.34	673.47	734.48	701.64	602.48	626.27	717.17	685.67	642.85
Invasion	NC	Hypoxia	Hypoxia+rosiglitazone	Hypoxia+ ferr1	Hypoxia+ erastin	Hypoxia+rosiglitazone + erastin
	2.0089	0.575167	1.5801	1.547	0.3094	0.866533
	2.1272	0.4855	1.58767	1.50673	0.277533	0.9447
	1.9687	0.5894	1.50623	1.58323	0.291367	0.962967
	1.9815	0.540533	1.50607	1.51973	0.2829	0.979433
	2.0378	0.530133	1.58613	1.52847	0.305833	1.05213
Fig 3c
	NC			Hypoxia			Hypoxia+rosiglitazone			Hypoxia+ ferr1			Hypoxia+ erastin			Hypoxia+rosiglitazone + erastin
Cyclin D1	0.51	0.48	0.53	0.23	0.21	0.25	0.38	0.36	0.39	0.35	0.33	0.37	0.12	0.1	0.14	0.29	0.3	0.32
BCL2	0.47	0.44	0.49	0.11	0.09	0.13	0.25	0.23	0.26	0.26	0.25	0.28	0.04	0.03	0.05	0.21	0.19	0.22
c-Myc	0.38	0.36	0.4	0.11	0.09	0.13	0.3	0.28	0.31	0.31	0.29	0.32	0.05	0.04	0.05	0.19	0.17	0.2
PHH3	0.45	0.43	0.47	0.08	0.06	0.1	0.33	0.32	0.35	0.33	0.31	0.34	0.04	0.03	0.06	0.21	0.19	0.22
Fig 3d
	Hypoxia+rosiglitazone			Hypoxia+ ferr1			Hypoxia+ erastin			Hypoxia+rosiglitazone + erastin
MMP2	0.35	0.33	0.37	0.36	0.34	0.38	0.05	0.04	0.07	0.2	0.18	0.22
MMP9	0.43	0.4	0.45	0.41	0.39	0.43	0.12	0.1	0.14	0.32	0.3	0.33
TIMP-1	0.25	0.23	0.26	0.25	0.24	0.27	0.63	0.65	0.61	0.37	0.35	0.39
TIMP-2	0.24	0.22	0.25	0.25	0.23	0.26	0.59	0.6	0.57	0.39	0.38	0.4

## Sheet: fig 4
Fig 4a
	control	rosiglitazone0.25μM	rosiglitazone0.5μM	rosiglitazone1μM			control	rosiglitazone0.25μM	rosiglitazone0.5μM	rosiglitazone1μM			control					rosiglitazone0.25μM					rosiglitazone0.5μM					rosiglitazone1μM
Nuclear	0.28	0.32	0.53	0.69		Cytoplasmic	0.34	0.28	0.28	0.16		Gpx4	0.23	0.21	0.24	0.27	0.2	0.3	0.28	0.31	0.34	0.27	0.53	0.5	0.56	0.61	0.47	0.57	0.54	0.59	0.61	0.52
	0.26	0.28	0.49	0.65			0.3	0.25	0.25	0.13		SREBP1	0.3	0.28	0.31	0.35	0.25	0.23	0.21	0.25	0.28	0.2	0.13	0.11	0.15	0.16	0.1	0.07	0.05	0.09	0.1	0.04
	0.3	0.35	0.57	0.67			0.37	0.31	0.31	0.19
Fig 4c
	control	rosiglitazone	si-con+ rosiglitazone	si-RXRα+ rosiglitazone			control	rosiglitazone	si-con+ rosiglitazone	si-RXRα+ rosiglitazone			control	rosiglitazone	si-con+ rosiglitazone	si-RXRα+ rosiglitazone			control	rosiglitazone	si-con+ rosiglitazone	si-RXRα+ rosiglitazone
Nuclear	0.22	0.64	0.58	0.22		Cytoplasmic	0.38	0.21	0.18	0.07		PPARγ	0.18	0.4	0.38	0.43		SREBP1	0.28	0.07	0.08	0.3
	0.2	0.59	0.54	0.19			0.42	0.24	0.21	0.08			0.21	0.41	0.39	0.46			0.32	0.09	0.1	0.33
	0.25	0.62	0.56	0.25			0.35	0.17	0.16	0.05			0.2	0.43	0.41	0.45			0.26	0.05	0.06	0.26

## Sheet: fig 5
Fig 5a
NC	Hypoxia	Hyp+rosiglitazone	Hyp+rosiglitazone+ si-Nrf2
0.33	0.13	0.29	0.19
0.32	0.13	0.31	0.23
0.29	0.11	0.33	0.18
0.31	0.11	0.28	0.21
0.34	0.12	0.34	0.21
Fig 5b
	NC	Hypoxia	Hyp+rosiglitazone	Hyp+rosiglitazone+ si-Nrf2			NC	Hypoxia	Hyp+rosiglitazone	Hyp+rosiglitazone+ si-Nrf2			NC	Hypoxia	Hyp+rosiglitazone	Hyp+rosiglitazone+ si-Nrf2			NC	Hypoxia	Hyp+rosiglitazone	Hyp+rosiglitazone+ si-Nrf2
MDA	12.8238	18.6841	14.1588	15.7677		GSH	2.85838	1.76	2.27294	1.93871		8-OHdG	7.60274	12.763	9.32199	11.2276		Fe(II)	2.38578	4.48157	3.64057	4.09216
	11.909	20.6371	12.1997	15.4677			3.43626	1.38657	2.54986	1.62753			8.53462	13.3596	9.48183	10.9955			2.44764	4.87147	3.20034	4.06284
	10.681	17.3893	13.6756	15.2361			2.62997	1.71115	2.55494	1.81933			8.41324	12.8571	9.37894	10.9563			2.31007	5.1165	3.36201	4.39101
	11.6951	18.7913	14.482	17.4665			2.86255	1.35979	2.34819	1.85001			7.76121	13.2926	9.3377	10.6841			2.27073	4.47022	3.15179	4.19622
	14.7405	19.0494	13.5362	16.372			2.84555	1.69631	2.53261	1.65177			7.88427	13.0048	9.38483	11.0258			2.16502	4.73537	3.03625	4.047
Fig 5c
	NC	Hypoxia	Hyp+rosiglitazone	Hyp+rosiglitazone+ si-Nrf2
ROS	0.06	2.76	0.43	0.85
	0.06	2.5	0.4	0.96
	0.06	2.77	0.46	0.97
	0.06	2.95	0.41	0.83
	0.06	2.76	0.41	0.97
Fig 5d
NC	Hypoxia	Hyp+rosiglitazone	Hyp+rosiglitazone+ si-Nrf2
0.12	0.41	0.25	0.28
0.1	0.39	0.24	0.25
0.13	0.43	0.27	0.28
Fig 5e
	NC	Hypoxia	Hyp+rosiglitazone	Hyp+rosiglitazone+ si-Nrf2			NC	Hypoxia	Hyp+rosiglitazone	Hyp+rosiglitazone+ si-Nrf2
PCR	1.00116	0.268358	0.683917	0.500916		WB	0.52	0.2	0.43	0.24
	1.18938	0.256304	0.720653	0.496966			0.55	0.21	0.46	0.24
	1.01892	0.33954	0.832322	0.619947			0.49	0.17	0.35	0.22
	0.962149	0.292044	0.763182	0.537234			0.51	0.22	0.38	0.29
	0.936601	0.354089	0.7247	0.402939			0.57	0.18	0.45	0.24
Fig 5f
NC	Hypoxia	Hyp+rosiglitazone	Hyp+rosiglitazone+ si-Nrf2				NC					Hypoxia					Hyp+rosiglitazone					Hyp+rosiglitazone+ si-Nrf2
1.4291	0.8405	1.0802	0.9611			Cyclin D1	0.61	0.59	0.65	0.57	0.63	0.2	0.2	0.19	0.21	0.21	0.4	0.4	0.43	0.47	0.49	0.23	0.24	0.23	0.29	0.26
1.3823	0.8731	1.2447	0.9213			Bcl-2	0.49	0.43	0.51	0.51	0.53	0.21	0.21	0.19	0.28	0.23	0.38	0.37	0.38	0.46	0.39	0.29	0.27	0.3	0.38	0.28
1.2765	0.8304	1.1234	0.9648			c-Myc	0.33	0.32	0.37	0.34	0.33	0.14	0.12	0.15	0.19	0.14	0.29	0.29	0.31	0.32	0.29	0.19	0.19	0.19	0.23	0.17
1.4999	0.8852	1.1481	1.0849			pHH3	0.29	0.25	0.31	0.26	0.34	0.08	0.06	0.1	0.07	0.11	0.21	0.2	0.25	0.19	0.26	0.1	0.08	0.12	0.09	0.13
1.1809	0.8324	1.2957	0.9785
Fig 5g
migration	NC					Hypoxia					Hyp+rosiglitazone					Hyp+rosiglitazone+ si-Nrf2
0h	938.52	917.58	914.24	890.39	896	968	869.16	906.27	936	965.64	882.68	848	946.64	1002.93	984	920	890.07	904	917.09	874.1
48h	208	192	170.75	181.48	224	666.63	749.47	618.28	650.62	682.34	346.47	410.71	405.82	349.6	304	528	458.81	458.18	536	528
	NC	Hypoxia	Hyp+rosiglitazone	Hyp+rosiglitazone+ si-Nrf2
Invasion	1.01231	0.207769	0.657777	0.456806
	1.00666	0.222232	0.704333	0.437905
	0.966652	0.225041	0.690811	0.44805
	1.01304	0.209084	0.711325	0.46323
	1.0013	0.244255	0.749768	0.46967
WB	NC					Hypoxia					Hyp+rosiglitazone					Hyp+rosiglitazone+ si-Nrf2
MMP-2	0.5	0.55	0.51	0.51	0.57	0.23	0.21	0.22	0.26	0.19	0.37	0.38	0.36	0.32	0.33	0.31	0.33	0.29	0.3	0.31
MMP-9	0.48	0.55	0.52	0.45	0.58	0.18	0.17	0.17	0.2	0.17	0.35	0.38	0.38	0.39	0.36	0.28	0.31	0.31	0.28	0.29
TIMP-1	0.17	0.16	0.18	0.16	0.18	0.45	0.48	0.5	0.41	0.43	0.24	0.24	0.25	0.26	0.25	0.36	0.4	0.34	0.39	0.36
TIMP-2	0.16	0.14	0.17	0.17	0.18	0.42	0.4	0.42	0.4	0.4	0.21	0.2	0.22	0.18	0.25	0.37	0.38	0.35	0.38	0.35

## Sheet: fig 6
Fig 6a
NC	ov-GPx4
1.00007	2.52
0.622413	2.29344
0.658462	2.21078
1.26034	2.75359
1.16679	2.71505
Fig 6b
	NC	Hypoxia	Hyp+ ov-GPx4			NC	Hypoxia	Hyp+ ov-GPx4			NC	Hypoxia	Hyp+ ov-GPx4			NC	Hypoxia	Hyp+ ov-GPx4
MDA	12.2844	19.4894	15.1566		GSH	3.24405	1.338	1.9372		8-OHdG	7.9304	13.8209	9.51264		Fe(II)	2.17002	4.79933	3.09533
	11.7152	17.7308	13.4347			2.43077	1.2546	1.8746			7.80952	13.7307	9.69874			2.44589	4.39159	3.67256
	13.2595	16.9177	13.0639			2.75521	1.4538	2.0214			7.92718	13.2098	9.35253			2.57361	4.32338	3.36732
	15.1979	19.0258	15.0659			2.5936	1.5885	1.6074			7.8715	13.3779	9.57374			2.38321	4.78393	3.809
	12.4571	17.7165	13.6995			2.6349	1.705	2.1313			7.63782	13.2899	9.47246			2.26439	4.30203	2.94117
Fig 6c
ROS	NC	Hypoxia	Hyp+ ov-GPx4
	0.07	2.96	0.46
	0.07	2.83	0.42
	0.07	2.98	0.46
	0.06	2.85	0.51
	0.06	2.9	0.41
Fig 6d
	NC	Hypoxia	Hyp+ ov-GPx4
	1.5976	0.9553	1.1277
	1.6656	1.0083	1.2859
	1.5466	1.0245	1.1028
	1.3299	1.0151	1.2106
	1.4367	1.1173	1.2429
Fig 6e
migration	NC					Hypoxia					Hyp+ ov-GPx4
0h	1225.33	1230.52	1214.94	1203.25	1120.26	1044.29	1055.97	1078.07	1270.14	1202.73	1028.57	1233.77	1197.41	1159.8	1125.99
48h	487.01	494.81	393.52	488.31	498.7	696.1	711.69	762.34	811.69	584.42	670.14	625.98	610.4	601.3	553.25
	NC	Hypoxia	Hyp+ ov-GPx4
Invasion	1.04895	0.254961	0.537154
	0.988602	0.233531	0.526329
	0.909876	0.212757	0.580066
	1.0162	0.253495	0.610316
	1.03645	0.250696	0.501071

## Sheet: fig 7
Fig 7a
	Control					PE					PE+rosiglitazone
PPARγ	0.27	0.26	0.29	0.24	0.31	0.1	0.08	0.12	0.09		0.16	0.15	0.18	0.15	0.17
Gpx4	0.52	0.49	0.54	0.48	0.56	0.15	0.13	0.17	0.11		0.43	0.41	0.45	0.4	0.44
SREBP1	0.21	0.19	0.22	0.17	0.24	0.64	0.66	0.62	0.6		0.33	0.31	0.35	0.3	0.36
	Control	PE	PE+rosiglitazone			Control	PE	PE+rosiglitazone
Nuclear	0.16	0.27	0.32		Cytoplasmic	0.26	0.14	0.08
	0.14	0.24	0.29			0.23	0.13	0.07
	0.18	0.3	0.36			0.29	0.17	0.1
Fig 7b
SBP	Control					PE					PE+rosiglitazone
14d	125.96	121.48	129.83	120.6	119.76	128.42	120.31	125.38	123.46	118.26	125.5	118.63	122.45	124.15	126.13
16d	125.96	121.48	129.83	120.6	119.76	144.42	137.31	140.38	141.46	138.26	136.5	134.63	131.45	132.15	137.13
19d	125.96	121.48	129.83	120.6	119.76	151.42	164.31	158.38	153.46	148.26	141.5	138.63	137.45	139.15	142.13
DBP	Control					PE					PE+rosiglitazone
14d	88.07	72.13	82.28	78.1	78.42	81.01	88.26	76.45	78.46	80.25	80	74.19	86.43	79.38	84.31
16d	88.07	72.13	82.28	78.1	78.42	91.01	98.26	93.45	92.46	100.25	90	86.19	92.43	92.38	90.31
19d	88.07	72.13	82.28	78.1	78.42	101.01	108.26	96.45	98.46	110.25	94	92.19	96.43	96.38	97.31
Fig 7c
Urinary protein	Control	PE	PE+rosiglitazone		Fetal surival rate	Control	PE	PE+rosiglitazone
	155.26	268.441	239.42			100	50	71
	134.946	298.912	224.91			94	33	72
	152.358	245.224	222.008			100	50	78
	130.593	291.657	175.575			100	47	65
	139.299	255.381	185.732			100	38	72
Fig 7d
	Control	PE	PE+rosiglitazone			Control	PE	PE+rosiglitazone			Control	PE	PE+rosiglitazone			Control	PE	PE+rosiglitazone
MDA	8.0757	16.7192	10.3155		GSH	4.208	2.1955	4.2446		8-OHdG	0.2567	0.587	0.4422		Fe(II)	1.6464	4.5864	3.1616
	6.0252	17.7603	11.8927			5.013	2.1955	3.6591			0.2196	0.534	0.3431			1.8047	4.4959	3.0259
	7.7918	18.4227	10.8833			5.6716	3.1103	3.6225			0.2724	0.6225	0.3823			2.1213	3.7044	2.4832
	8.2965	16.7823	10.1577			6.7328	2.5614	3.22			0.2485	0.5581	0.3667			1.8499	3.727	2.6189
	7.4448	15.489	12.9653			4.9032	3.0737	4.7934			0.2446	0.5033	0.4029			1.963	3.7044	2.845
Fig 7e
ROS	Control	PE	PE+rosiglitazone
	2.93	9.93	5.31
	3.12	10.28	5.49
	2.81	9.56	5.01
	3.05	10.27	5.29
	3.27	9.83	5.47

## Sheet: fig S3
TG(mmol/L)	PPARγ		HDL(mmol/L)	PPARγ		T-CHO(mmol/L)	PPARγ		MDA(nmol/mg)	PPARγ		GSH(mg/g)	PPARγ		8-OHdG(ng/ml)	PPARγ
1.61481	0.46		0.977686	0.46		4.01034	0.46		5.2288	0.46		9.4657	0.46		4.6515	0.46
1.78993	0.53		1.31033	0.53		2.45895	0.53		4.3238	0.53		7.7544	0.53		3.8824	0.53
1.80284	0.52		1.54752	0.52		4.42533	0.52		4.1019	0.52		5.7397	0.52		4.5891	0.52
2.09225	0.56		1.09339	0.56		5.06528	0.56		2.6246	0.56		8.0382	0.56		5.922	0.56
1.50974	0.56		1.92355	0.56		2.23012	0.56		6.7729	0.56		6.972	0.56		4.3054	0.56
3.12455	0.1		0.619008	0.1		7.27601	0.1		9.8082	0.1		5.6909	0.1		8.7842	0.1
3.42687	0.1		0.906818	0.1		7.93535	0.1		6.097	0.1		4.4332	0.1		10.7224	0.1
4.19372	0.11		0.569835	0.11		6.85713	0.11		7.9042	0.11		4.611	0.11		10.643	0.11
3.30705	0.11		0.691322	0.11		7.67549	0.11		7.1596	0.11		5.7425	0.11		6.1929	0.11
3.93749	0.1		0.919835	0.1		8.08273	0.1		9.0236	0.1		7.788	0.1		6.6427	0.1
Fe(II)(μmol/g)	PPARγ		ROS	PPARγ		Gpx4	PPARγ		SLC7A11	PPARγ		FPN1	PPARγ		FTH1	PPARγ
18.3978	0.46		5.57	0.46		0.39	0.46		0.35	0.46		0.43	0.46		0.33	0.46
16.5016	0.53		5.11	0.53		0.43	0.53		0.4	0.53		0.4	0.53		0.34	0.53
15.3396	0.52		5.27	0.52		0.35	0.52		0.38	0.52		0.38	0.52		0.37	0.52
13.3507	0.56		5.76	0.56		0.41	0.56		0.43	0.56		0.43	0.56		0.36	0.56
21.113	0.56		5.58	0.56		0.39	0.56		0.43	0.56		0.41	0.56		0.38	0.56
44.0552	0.1		17.39	0.1		0.06	0.1		0.18	0.1		0.12	0.1		0.13	0.1
34.2029	0.1		17.84	0.1		0.07	0.1		0.16	0.1		0.13	0.1		0.13	0.1
40.2605	0.11		17.24	0.11		0.1	0.11		0.17	0.11		0.14	0.11		0.14	0.11
31.8518	0.11		18.01	0.11		0.08	0.11		0.18	0.11		0.16	0.11		0.14	0.11
38.4647	0.1		17.93	0.1		0.08	0.1		0.19	0.1		0.18	0.1		0.17	0.1
Nrf2	PPARγ		LDL(mmol/L)	PPARγ		TFR1	PPARγ		TFR2	PPARγ
0.37	0.46		2.84922	0.46		0.29	0.46		0.43	0.46
0.48	0.53		1.85983	0.53		0.28	0.53		0.42	0.53
0.48	0.52		2.9615	0.52		0.31	0.52		0.44	0.52
0.51	0.56		3.26276	0.56		0.31	0.56		0.43	0.56
0.49	0.56		1.78868	0.56		0.34	0.56		0.45	0.56
0.06	0.1		5.02365	0.1		0.09	0.1		0.17	0.1
0.07	0.1		5.52946	0.1		0.11	0.1		0.13	0.1
0.07	0.11		4.82021	0.11		0.1	0.11		0.18	0.11
0.07	0.11		5.24042	0.11		0.09	0.11		0.19	0.11
0.07	0.1		5.59616	0.1		0.07	0.1		0.22	0.1

## Sheet: fig S4
Fig S4a
	Control	Rosiglitazone 0.25μM	Rosiglitazone 0.5μM	Rosiglitazone 1μM
	0.23	0.23	0.25	0.2
	0.27	0.27	0.28	0.24
	0.26	0.26	0.27	0.23
Fig S4c
PCR	NC	Hypoxia	Hyp+ si-SREBP1		WB	NC	Hypoxia	Hyp+ si-SREBP1
	1.0014	0.247309	0.275406			0.32	0.1	0.09
	0.739126	0.218553	0.207643			0.35	0.12	0.11
	0.878768	0.32411	0.2149			0.29	0.09	0.08
	0.808629	0.256857	0.275532			0.33	0.13	0.12
	1.21078	0.40868	0.224396			0.31	0.08	0.07
Fig S4d
	NC			Hypoxia			Hyp+ rosiglitazone			Hyp + si-SREBP1			Hyp + rosiglitazone+ si-SREBP1
FASN	0.14	0.12	0.11	0.41	0.38	0.39	0.36	0.33	0.35	0.34	0.32	0.31	0.15	0.13	0.12
ACC1	0.17	0.14	0.13	0.51	0.48	0.5	0.36	0.34	0.33	0.38	0.35	0.36	0.19	0.17	0.16
SCD1	0.15	0.16	0.19	0.48	0.47	0.5	0.33	0.34	0.36	0.31	0.32	0.34	0.19	0.2	0.23
